# Supplementary material for: The Role of Collagen Rheology in Human Keratinocyte Differentiation: Implications for Skin Substitute Development
Source: Polymers (Basel). 2025 Aug 28;17(17):2325. doi: 10.3390/polym17172325 (PMC12430946; doi:10.3390/polym17172325)
Supplement: Supplementary file 1 [file polymers-17-02325-s001.zip]

Archive with 1 entries (1 files):
- polymers-3798729-supplementary.pdf
